# Supplementary material for: Hepatectomy or/with Metastatectomy for Recurrent Intrahepatic Cholangiocarcinoma: Of Promise for Selected Patients
Source: J Pers Med. 2022 Mar 29;12(4):540. doi: 10.3390/jpm12040540 (PMC9029635; doi:10.3390/jpm12040540)
Supplement: Supplementary file 1 [file jpm-12-00540-s001.zip]

Archive with 2 entries (2 files):
- supplementary table S1.pdf
- supplementary table S2.pdf
